# Supplementary material for: Micro-Osteoperforations Induce TNF-α Expression and Accelerate Orthodontic Tooth Movement via TNF-α-Responsive Stromal Cells
Source: Int J Mol Sci. 2022 Mar 9;23(6):2968. doi: 10.3390/ijms23062968 (PMC8955966; doi:10.3390/ijms23062968)
Supplement: Supplementary file 1 [file ijms-23-02968-s001.zip]

Archive with 1 entries (1 files):
- ijms-1632443-supplementary.pdf
